# Supplementary material for: A CRISPR/Cas9-based method and primer design tool for seamless genome editing in fission yeast
Source: Wellcome Open Res. 2017 May 5;1:19. Originally published 2016 Nov 23. [Version 3] doi: 10.12688/wellcomeopenres.10038.3 (PMC5445975; doi:10.12688/wellcomeopenres.10038.3)
Supplement: Supplementary file 1 [file wellcomeopenres-1-12322-s0000.tgz › 0a27d5ce-dfd3-4623-9377-69e576471373.xlsx]

## Sheet: sg_RNA_sequence_primers
ncRNA	sgRNA Name	sgRNA secuence	primer Name	sgRNA primer sequence
1	sg.01.2	AGATTTCTTTGATAGTCCCT	sg.01.2F	GATAGTCCCTgttttagagctagaaatagcaagttaaaataa
1			sg.01.2R	AAAGAAATCTttcttcggtacaggttatgttttttggcaaca
12	sg.12.3	CATGTGTATCTCTGGTGTAT	sg.12.3F	TCTGGTGTATgttttagagctagaaatagcaagttaaaataa
12			sg.12.3R	GATACACATGttcttcggtacaggttatgttttttggcaaca
26	sg.26.2	CCTTGTAACGCGTGGCGCGC	sg.26.2F	CGTGGCGCGCgttttagagctagaaatagcaagttaaaataa
26			sg.26.2R	CGTTACAAGGttcttcggtacaggttatgttttttggcaaca
26	sg.26.3	ACAAGGGACAATCCGGAATC	sg.26.3F	ATCCGGAATCgttttagagctagaaatagcaagttaaaataa
26			sg.26.3R	TGTCCCTTGTttcttcggtacaggttatgttttttggcaaca
30	sg.30.4	ACTCTCCAAGCCTACAAGAT	sg.30.4F	CCTACAAGATgttttagagctagaaatagcaagttaaaataa
30			sg.30.4R	CTTGGAGAGTttcttcggtacaggttatgttttttggcaaca
31	sg.31.3	GGAGTATTTGGGGGAGCACT	sg.31.3F	GGGGAGCACTgttttagagctagaaatagcaagttaaaataa
31			sg.31.3R	CAAATACTCCttcttcggtacaggttatgttttttggcaaca
37	sg.37.2	TTTCTGTTGAATCAGATTAC	sg.37.2F	ATCAGATTACgttttagagctagaaatagcaagttaaaataa
37			sg.37.2R	TCAACAGAAAttcttcggtacaggttatgttttttggcaaca
51	sg.51.3	CCTACACGCTTCCGTTGGGC	sg.51.3F	TCCGTTGGGCgttttagagctagaaatagcaagttaaaataa
51			sg.51.3R	AGCGTGTAGGttcttcggtacaggttatgttttttggcaaca
51	sg.51.4	ACCTGGATTCATTCAGGCTA	sg.51.4F	ATTCAGGCTAgttttagagctagaaatagcaagttaaaataa
51			sg.51.4R	GAATCCAGGTttcttcggtacaggttatgttttttggcaaca
59	sg.59.3	AATTCTATCACCATGGATAC	sg.59.3F	CCATGGATACgttttagagctagaaatagcaagttaaaataa
59			sg.59.3R	TGATAGAATTttcttcggtacaggttatgttttttggcaaca
79	sg.79.3	TACTGTTGGAGTTTGCCGCT	sg.79.3F	GTTTGCCGCTgttttagagctagaaatagcaagttaaaataa
79			sg.79.3R	TCCAACAGTAttcttcggtacaggttatgttttttggcaaca
79	sg.79.4	GCTACAAAACAATATACTGT	g.79.4F	AATATACTGTgttttagagctagaaatagcaagttaaaataa
79			g.79.4R	GTTTTGTAGCttcttcggtacaggttatgttttttggcaaca
86	sg.86.2	TAAGGGAAATTACGCGTTCT	sg.86.2F	TACGCGTTCTgttttagagctagaaatagcaagttaaaataa
86			sg.86.2R	ATTTCCCTTAttcttcggtacaggttatgttttttggcaaca
87	sg.87.3	AGCTAGGGTTTTGTCTACAG	sg.87.3F	TTGTCTACAGgttttagagctagaaatagcaagttaaaataa
87			sg.87.3R	AACCCTAGCTttcttcggtacaggttatgttttttggcaaca
90	sg.90.3	GCTTGGATAGAGGGGGAAGA	sg.90.3F	AGGGGGAAGAgttttagagctagaaatagcaagttaaaataa
90			sg.90.3R	CTATCCAAGCttcttcggtacaggttatgttttttggcaaca
93	sg.93.2	CTTCGTCCAGCCTGCTCGGA	sg.93.2F	CCTGCTCGGAgttttagagctagaaatagcaagttaaaataa
93			sg.93.2R	CTGGACGAAGttcttcggtacaggttatgttttttggcaaca
115	sg.115.2	CCTTCGCATCTGCAGTAAGC	sg.115.2F	TGCAGTAAGCgttttagagctagaaatagcaagttaaaataa
115			sg.115.2R	GATGCGAAGGttcttcggtacaggttatgttttttggcaaca
115	sg.115.3	CCTGCTTACTGCAGATGCGA	sg.115.3F	GCAGATGCGAgttttagagctagaaatagcaagttaaaataa
115			sg.115.3R	AGTAAGCAGGttcttcggtacaggttatgttttttggcaaca
144	sg.144.3	TAGTGTATGAGAACAGCACA	sg.144.3F	GAACAGCACAgttttagagctagaaatagcaagttaaaataa
144			sg.144.3R	TCATACACTAttcttcggtacaggttatgttttttggcaaca
145	sg.145.3	TTTGAAACAAGGGGGACGAT	sg.145.3F	GGGGGACGATgttttagagctagaaatagcaagttaaaataa
145			sg.145.3R	TTGTTTCAAAttcttcggtacaggttatgttttttggcaaca
175	sg.175.2	GTAATCAAATGAGCCACAGG	sg.175.2F	GAGCCACAGGgttttagagctagaaatagcaagttaaaataa
175			sg.175.2R	ATTTGATTACttcttcggtacaggttatgttttttggcaaca
175	sg.175.3	ATCCTTGCGTCTCGTTAGGC	sg.175.3F	CTCGTTAGGCgttttagagctagaaatagcaagttaaaataa
175			sg.175.3R	ACGCAAGGATttcttcggtacaggttatgttttttggcaaca
187	sg.187.3	CGGCTTTTAAAAGTGGAACG	sg.187.3F	AAGTGGAACGgttttagagctagaaatagcaagttaaaataa
187			sg.187.3R	TTAAAAGCCGttcttcggtacaggttatgttttttggcaaca
188	sg.188.3	AGCACATACATTGGGAACGA	sg.188.3F	TTGGGAACGAgttttagagctagaaatagcaagttaaaataa
188			sg.188.3R	TGTATGTGCTttcttcggtacaggttatgttttttggcaaca
189	sg.189.2	CTTAAGTAACAAGCACATGG	sg.189.2F	AAGCACATGGgttttagagctagaaatagcaagttaaaataa
189			sg.189.2R	GTTACTTAAGttcttcggtacaggttatgttttttggcaaca
190	sg.190.3	ATATCGCATAAATAGACGAC	sg.190.3F	AATAGACGACgttttagagctagaaatagcaagttaaaataa
190			sg.190.3R	TATGCGATATttcttcggtacaggttatgttttttggcaaca
194	sg.194.2	TGGCATTATTATTAGCGCAT	sg.194.2F	ATTAGCGCATgttttagagctagaaatagcaagttaaaataa
194			sg.194.2R	AATAATGCCAttcttcggtacaggttatgttttttggcaaca
194	sg.194.3	ATAATAGCCTTGCTACATGA	sg.194.3F	TGCTACATGAgttttagagctagaaatagcaagttaaaataa
194			sg.194.3R	AGGCTATTATttcttcggtacaggttatgttttttggcaaca
236	sg.236.2	TAGGGAAACAACTGGGGCGA	sg.236.2F	ACTGGGGCGAgttttagagctagaaatagcaagttaaaataa
236			sg.236.2R	TGTTTCCCTAttcttcggtacaggttatgttttttggcaaca
236	sg.236.3	GTGTGTTGTTGCGCACGGTA	sg.236.3F	GCGCACGGTAgttttagagctagaaatagcaagttaaaataa
236			sg.236.3R	AACAACACACttcttcggtacaggttatgttttttggcaaca
239	sg.239.2	ATTCAACGGACATCCTATAC	sg.239.2F	CATCCTATACgttttagagctagaaatagcaagttaaaataa
239			sg.239.2R	TCCGTTGAATttcttcggtacaggttatgttttttggcaaca
242	sg.242.2	TGAAATTGCAGTGAGTCGGT	sg.242.2F	GTGAGTCGGTgttttagagctagaaatagcaagttaaaataa
242			sg.242.2R	TGCAATTTCAttcttcggtacaggttatgttttttggcaaca
242	sg.242.3	GCAATTTGACTTGTGTGCGT	sg.242.3F	TTGTGTGCGTgttttagagctagaaatagcaagttaaaataa
242			sg.242.3R	GTCAAATTGCttcttcggtacaggttatgttttttggcaaca
248	sg.248.3	AGTAATATATTTTTAAGGCG	sg.248.3F	TTTTAAGGCGgttttagagctagaaatagcaagttaaaataa
248			sg.248.3R	ATATATTACTttcttcggtacaggttatgttttttggcaaca
254	sg.254.2	AATTACATAAACCGTGACAC	sg.254.2F	ACCGTGACACgttttagagctagaaatagcaagttaaaataa
254			sg.254.2R	TTATGTAATTttcttcggtacaggttatgttttttggcaaca
254	sg.254.3	AATTTTGTTATTCTATAGGC	sg.254.3F	TTCTATAGGCgttttagagctagaaatagcaagttaaaataa
254			sg.254.3R	TAACAAAATTttcttcggtacaggttatgttttttggcaaca
256	sg.256.3	TTCTCATTCTCACGCCAGGA	sg.256.3F	CACGCCAGGAgttttagagctagaaatagcaagttaaaataa
256			sg.256.3R	AGAATGAGAAttcttcggtacaggttatgttttttggcaaca
282	sg.282.3	TCCAAAACAGTCTATAACGG	sg.282.3F	TCTATAACGGgttttagagctagaaatagcaagttaaaataa
282			sg.282.3R	CTGTTTTGGAttcttcggtacaggttatgttttttggcaaca
284	sg.284.3	GAGCTAAACAGCTAGGTATT	sg.284.3F	GCTAGGTATTgttttagagctagaaatagcaagttaaaataa
284			sg.284.3R	TGTTTAGCTCttcttcggtacaggttatgttttttggcaaca
289	sg.289.2	CGACGAATTGCAGTACTCCG	sg.289.2F	CAGTACTCCGgttttagagctagaaatagcaagttaaaataa
289			sg.289.2R	CAATTCGTCGttcttcggtacaggttatgttttttggcaaca
289	sg.289.3	AAGAGCTTCTAAACTAAGCT	sg.289.3F	AAACTAAGCTgttttagagctagaaatagcaagttaaaataa
289			sg.289.3R	AGAAGCTCTTttcttcggtacaggttatgttttttggcaaca
323	sg.323.2	TATGTCTGAAAGGAACGGGA	sg.323.2F	AGGAACGGGAgttttagagctagaaatagcaagttaaaataa
323			sg.323.2R	TTCAGACATAttcttcggtacaggttatgttttttggcaaca
337	sg.337.2	TAAGGAAAATAAGCTCACTC	sg.337.2F	AAGCTCACTCgttttagagctagaaatagcaagttaaaataa
337			sg.337.2R	ATTTTCCTTAttcttcggtacaggttatgttttttggcaaca
382	sg.382.2	ACAATAATTGGCTAATCTGT	sg.382.2F	GCTAATCTGTgttttagagctagaaatagcaagttaaaataa
382			sg.382.2R	CAATTATTGTttcttcggtacaggttatgttttttggcaaca
382	sg.382.3	GATTAATCACGTAGCTGTCG	sg.382.3F	GTAGCTGTCGgttttagagctagaaatagcaagttaaaataa
382			sg.382.3R	GTGATTAATCttcttcggtacaggttatgttttttggcaaca
383	sg.383.2	TGTTGTTCGCTGAGCTAGCC	sg.383.2F	TGAGCTAGCCgttttagagctagaaatagcaagttaaaataa
383			sg.383.2R	GCGAACAACAttcttcggtacaggttatgttttttggcaaca
383	sg.383.3	TTTCCAGCAATATTCATTGC	sg.383.3F	TATTCATTGCgttttagagctagaaatagcaagttaaaataa
383			sg.383.3R	TTGCTGGAAAttcttcggtacaggttatgttttttggcaaca
388	sg.388.2	AGGTATGGAGAGCGTGGGTG	sg.388.2F	AGCGTGGGTGgttttagagctagaaatagcaagttaaaataa
388			sg.388.2R	CTCCATACCTttcttcggtacaggttatgttttttggcaaca
388	sg.388.3	AATACATGTTGGGTCCTGTA	sg.388.3F	GGGTCCTGTAgttttagagctagaaatagcaagttaaaataa
388			sg.388.3R	AACATGTATTttcttcggtacaggttatgttttttggcaaca
389	sg.389.3	CAATTGATGGTTTGGGGTCC	sg.389.3F	TTTGGGGTCCgttttagagctagaaatagcaagttaaaataa
389			sg.389.3R	CCATCAATTGttcttcggtacaggttatgttttttggcaaca
394	sg.394.2	GTTGTTGGAAGACGGACCGC	sg.394.2F	GACGGACCGCgttttagagctagaaatagcaagttaaaataa
394			sg.394.2R	TTCCAACAACttcttcggtacaggttatgttttttggcaaca
394	sg.394.3	AGAGGTGACATGCTACTCGG	sg.394.3F	TGCTACTCGGgttttagagctagaaatagcaagttaaaataa
394			sg.394.3R	TGTCACCTCTttcttcggtacaggttatgttttttggcaaca
399	sg.399.2	GGATAGGTGGATGATCGGGG	sg.399.2F	ATGATCGGGGgttttagagctagaaatagcaagttaaaataa
399			sg.399.2R	CCACCTATCCttcttcggtacaggttatgttttttggcaaca
399	sg.399.3	GTCTACTATGGCCCCTACGG	sg.399.3F	GCCCCTACGGgttttagagctagaaatagcaagttaaaataa
399			sg.399.3R	CATAGTAGACttcttcggtacaggttatgttttttggcaaca
400	sg.400.2	GAAAATTAGGTGACCCAACC	sg.400.2F	TGACCCAACCgttttagagctagaaatagcaagttaaaataa
400			sg.400.2R	CCTAATTTTCttcttcggtacaggttatgttttttggcaaca
400	sg.400.3	GAGCTTGAAGGGCGGCAGCG	sg.400.3F	GGCGGCAGCGgttttagagctagaaatagcaagttaaaataa
400			sg.400.3R	CTTCAAGCTCttcttcggtacaggttatgttttttggcaaca
401	sg.401.2	ACCAAAGGGAATACGCGTTA	sg.401.2F	ATACGCGTTAgttttagagctagaaatagcaagttaaaataa
401			sg.401.2R	TCCCTTTGGTttcttcggtacaggttatgttttttggcaaca
402	sg.402.3	GTGGGAGCCGCGGTCCTGAG	sg.402.3F	CGGTCCTGAGgttttagagctagaaatagcaagttaaaataa
402			sg.402.3R	CGGCTCCCACttcttcggtacaggttatgttttttggcaaca
410	sg.410.2	ACGGACCGAAACACCTGCCG	sg.410.2F	ACACCTGCCGgttttagagctagaaatagcaagttaaaataa
410			sg.410.2R	TTCGGTCCGTttcttcggtacaggttatgttttttggcaaca
410	sg.410.3	AACTATTAATCAGTCATGCA	sg.410.3F	CAGTCATGCAgttttagagctagaaatagcaagttaaaataa
410			sg.410.3R	ATTAATAGTTttcttcggtacaggttatgttttttggcaaca
412	sg.412.2	TTAATAGTCTAACATGTGTT	sg.412.2F	AACATGTGTTgttttagagctagaaatagcaagttaaaataa
412			sg.412.2R	AGACTATTAAttcttcggtacaggttatgttttttggcaaca
412	sg.412.3	GAATTCGTACTGTATGCGAG	sg.412.3F	TGTATGCGAGgttttagagctagaaatagcaagttaaaataa
412			sg.412.3R	GTACGAATTCttcttcggtacaggttatgttttttggcaaca
421	sg.421.2	ATGGTTTCGTTCTCTAGACC	sg.421.2F	TCTCTAGACCgttttagagctagaaatagcaagttaaaataa
421			sg.421.2R	ACGAAACCATttcttcggtacaggttatgttttttggcaaca
421	sg.421.3	ACGGCCACAGCAGTGTGACG	sg.421.3F	CAGTGTGACGgttttagagctagaaatagcaagttaaaataa
421			sg.421.3R	CTGTGGCCGTttcttcggtacaggttatgttttttggcaaca
463	sg.463.3	GCTTTTGCCGTAATAACCGT	sg.463.3F	TAATAACCGTgttttagagctagaaatagcaagttaaaataa
463			sg.463.3R	CGGCAAAAGCttcttcggtacaggttatgttttttggcaaca
475	sg.475.2	TTTTCCTTTGAAATGCCCCG	sg.475.2F	AAATGCCCCGgttttagagctagaaatagcaagttaaaataa
475			sg.475.2R	CAAAGGAAAAttcttcggtacaggttatgttttttggcaaca
475	sg.475.3	CTTTGAAATGCCCCGTGGAA	sg.475.3F	CCCCGTGGAAgttttagagctagaaatagcaagttaaaataa
475			sg.475.3R	CATTTCAAAGttcttcggtacaggttatgttttttggcaaca
507	sg.507.2	AAGTGCTCTAACTCGCTCCA	sg.507.2F	ACTCGCTCCAgttttagagctagaaatagcaagttaaaataa
507			sg.507.2R	TAGAGCACTTttcttcggtacaggttatgttttttggcaaca
507	sg.507.3	AACTCGCTCCATGGAGTCTT	sg.507.3F	ATGGAGTCTTgttttagagctagaaatagcaagttaaaataa
507			sg.507.3R	GGAGCGAGTTttcttcggtacaggttatgttttttggcaaca
515	sg.515.2	TGTTGATGCTTTCTCTCATC	sg.515.2F	TTCTCTCATCgttttagagctagaaatagcaagttaaaataa
515			sg.515.2R	AGCATCAACAttcttcggtacaggttatgttttttggcaaca
524	sg.524.2	TAAGGTGAAAATTCACTTTT	sg.524.2F	ATTCACTTTTgttttagagctagaaatagcaagttaaaataa
524			sg.524.2R	TTTCACCTTAttcttcggtacaggttatgttttttggcaaca
524	sg.524.3	ATTTCTCCATATAATATAGG	sg.524.3F	ATAATATAGGgttttagagctagaaatagcaagttaaaataa
524			sg.524.3R	ATGGAGAAATttcttcggtacaggttatgttttttggcaaca
534	sg.534.2	GAAAATTTCGCAACCCGGTA	sg.534.2F	CAACCCGGTAgttttagagctagaaatagcaagttaaaataa
534			sg.534.2R	CGAAATTTTCttcttcggtacaggttatgttttttggcaaca
534	sg.534.3	ACATTGAAAATTTCGCAACC	sg.534.3F	TTTCGCAACCgttttagagctagaaatagcaagttaaaataa
534			sg.534.3R	TTTTCAATGTttcttcggtacaggttatgttttttggcaaca
538	sg.538.2	GGATTCATTATGTAGCGCAC	sg.538.2F	TGTAGCGCACgttttagagctagaaatagcaagttaaaataa
538			sg.538.2R	TAATGAATCCttcttcggtacaggttatgttttttggcaaca
538	sg.538.3	AATATTGCGGTCCGACACGT	sg.538.3F	TCCGACACGTgttttagagctagaaatagcaagttaaaataa
538			sg.538.3R	CCGCAATATTttcttcggtacaggttatgttttttggcaaca
539	sg.539.2	TGCGATGCGGTACCGTGTAA	sg.539.2F	TACCGTGTAAgttttagagctagaaatagcaagttaaaataa
539			sg.539.2R	CCGCATCGCAttcttcggtacaggttatgttttttggcaaca
539	sg.539.3	CTAAGTTCCGCTTCCGTCTA 2	sg.539.3F	CTTCCGTCTAgttttagagctagaaatagcaagttaaaataa
539			sg.539.3R	CGGAACTTAGttcttcggtacaggttatgttttttggcaaca
601	sg.601.3	GATGCTTTTTGTACAACCCC	sg.601.3F	GTACAACCCCgttttagagctagaaatagcaagttaaaataa
601			sg.601.3R	AAAAAGCATCttcttcggtacaggttatgttttttggcaaca
628	sg.628.3	ATTCTGCTAATACCGCATAA	sg.628.3F	TACCGCATAAgttttagagctagaaatagcaagttaaaataa
628			sg.628.3R	TTAGCAGAATttcttcggtacaggttatgttttttggcaaca
650	sg.650.2	TCCAAAAAAGTAACGCGGGG	sg.650.2F	TAACGCGGGGgttttagagctagaaatagcaagttaaaataa
650			sg.650.2R	CTTTTTTGGAttcttcggtacaggttatgttttttggcaaca
720	sg.720.2	GACGCTACACTACACTATAG	sg.720.2F	TACACTATAGgttttagagctagaaatagcaagttaaaataa
720			sg.720.2R	GTGTAGCGTCttcttcggtacaggttatgttttttggcaaca
720	sg.720.3	CGTAGATTGTAATGAGTCTA	sg.720.3F	AATGAGTCTAgttttagagctagaaatagcaagttaaaataa
720			sg.720.3R	ACAATCTACGttcttcggtacaggttatgttttttggcaaca
737	sg.737.2	TAAGGGAAATTACGCGTTCT	sg.737.2F	TACGCGTTCTgttttagagctagaaatagcaagttaaaataa
737			sg.737.2R	ATTTCCCTTAttcttcggtacaggttatgttttttggcaaca
737	sg.737.3	TAATATCCAATGGCCTTAGT	sg.737.3F	TGGCCTTAGTgttttagagctagaaatagcaagttaaaataa
737			sg.737.3R	TTGGATATTAttcttcggtacaggttatgttttttggcaaca
738	sg.738.2	CGTCGGTAAAGTTGGCGTCT	sg.738.2F	GTTGGCGTCTgttttagagctagaaatagcaagttaaaataa
738			sg.738.2R	TTTACCGACGttcttcggtacaggttatgttttttggcaaca
738	sg.738.3	TTCCATTGTTGAGGCCTTTC	sg.738.3F	GAGGCCTTTCgttttagagctagaaatagcaagttaaaataa
738			sg.738.3R	AACAATGGAAttcttcggtacaggttatgttttttggcaaca
745	sg.745.2	ATTTAGAAGCTAGTACTCCA	sg.745.2F	TAGTACTCCAgttttagagctagaaatagcaagttaaaataa
745			sg.745.2R	GCTTCTAAATttcttcggtacaggttatgttttttggcaaca
745	sg.745.3	TCTAGAATAAATGCCCTAAT	sg.745.3F	ATGCCCTAATgttttagagctagaaatagcaagttaaaataa
745			sg.745.3R	TTATTCTAGAttcttcggtacaggttatgttttttggcaaca
767	sg.767.2	AAATAGGAAAAAGAGCGCAT	sg.767.2F	AAGAGCGCATgttttagagctagaaatagcaagttaaaataa
767			sg.767.2R	TTTCCTATTTttcttcggtacaggttatgttttttggcaaca
778	sg.778.2	TCGCTATTAGCAGACTGCCT	sg.778.2F	CAGACTGCCTgttttagagctagaaatagcaagttaaaataa
778			sg.778.2R	CTAATAGCGAttcttcggtacaggttatgttttttggcaaca
778	sg.778.3	AATGTCTTGCGGCAAGCCGT	sg.778.3F	GGCAAGCCGTgttttagagctagaaatagcaagttaaaataa
778			sg.778.3R	GCAAGACATTttcttcggtacaggttatgttttttggcaaca
780	sg.780.2	AACTCGAAAGCACATCCTAG	sg.780.2F	CACATCCTAGgttttagagctagaaatagcaagttaaaataa
780			sg.780.2R	CTTTCGAGTTttcttcggtacaggttatgttttttggcaaca
780	sg.780.3	CGCTTGCCAACACATGTACG	sg.780.3F	CACATGTACGgttttagagctagaaatagcaagttaaaataa
780			sg.780.3R	TTGGCAAGCGttcttcggtacaggttatgttttttggcaaca
781	sg.781.3	TCGATCTCAGCTCCAGTGCT	sg.781.3F	CTCCAGTGCTgttttagagctagaaatagcaagttaaaataa
781			sg.781.3R	CTGAGATCGAttcttcggtacaggttatgttttttggcaaca
784	sg.784.2	CCGTATGCTTTGGCGGGGAG	sg.784.2F	TGGCGGGGAGgttttagagctagaaatagcaagttaaaataa
784			sg.784.2R	AAGCATACGGttcttcggtacaggttatgttttttggcaaca
784	sg.784.3	GTATGCTTTGGCGGGGAGAG	sg.784.3F	GCGGGGAGAGgttttagagctagaaatagcaagttaaaataa
784			sg.784.3R	CAAAGCATACttcttcggtacaggttatgttttttggcaaca
808	sg.808.3	AACTCGCTCCATGGAGTCTT	sg.808.3F	ATGGAGTCTTgttttagagctagaaatagcaagttaaaataa
808			sg.808.3R	GGAGCGAGTTttcttcggtacaggttatgttttttggcaaca
819	sg.819.3	TGATTTACAAGTGTCGTGGA	sg.819.3F	GTGTCGTGGAgttttagagctagaaatagcaagttaaaataa
819			sg.819.3R	TTGTAAATCAttcttcggtacaggttatgttttttggcaaca
900	sg.900.2	ATCTCTGTCTGGGCTAGGGC	sg.900.2F	GGGCTAGGGCgttttagagctagaaatagcaagttaaaataa
900			sg.900.2R	AGACAGAGATttcttcggtacaggttatgttttttggcaaca
917	sg.917.2	TGTGGGGGATGAATGGGGCA	sg.917.2F	GAATGGGGCAgttttagagctagaaatagcaagttaaaataa
917			sg.917.2R	ATCCCCCACAttcttcggtacaggttatgttttttggcaaca
934	sg.934.2	AAGTTTTGGCTATCGCGCCG	sg.934.2F	TATCGCGCCGgttttagagctagaaatagcaagttaaaataa
934			sg.934.2R	GCCAAAACTTttcttcggtacaggttatgttttttggcaaca
934	sg.934.3	CAAAAGTGGAGTAGCGCGAC	sg.934.3F	GTAGCGCGACgttttagagctagaaatagcaagttaaaataa
934			sg.934.3R	TCCACTTTTGttcttcggtacaggttatgttttttggcaaca
1039	sg.1039.3	TTTGCTTATTTGTTGGTGCC	sg.1039.3F	TGTTGGTGCCgttttagagctagaaatagcaagttaaaataa
1039			sg.1039.3R	AATAAGCAAAttcttcggtacaggttatgttttttggcaaca
1064	sg.1064.2	TACCCTAACCTACGGTGCGC	sg.1064.2F	TACGGTGCGCgttttagagctagaaatagcaagttaaaataa
1064			sg.1064.2R	GGTTAGGGTAttcttcggtacaggttatgttttttggcaaca
1064	sg.1064.3	ATTACCGGGCCTCATCGGGC	sg.1064.3F	CTCATCGGGCgttttagagctagaaatagcaagttaaaataa
1064			sg.1064.3R	GCCCGGTAATttcttcggtacaggttatgttttttggcaaca
1088	sg.1088.2	GCACTTTGTAAACCGGCCGT	sg.1088.2F	AACCGGCCGTgttttagagctagaaatagcaagttaaaataa
1088			sg.1088.2R	TACAAAGTGCttcttcggtacaggttatgttttttggcaaca
1088	sg.1088.3	AATGAGCAACTACCGACGGC	sg.1088.3F	TACCGACGGCgttttagagctagaaatagcaagttaaaataa
1088			sg.1088.3R	GTTGCTCATTttcttcggtacaggttatgttttttggcaaca
1122	sg.1122.2	ATTCATGTTTACTTAACCTG	sg.1122.2F	ACTTAACCTGgttttagagctagaaatagcaagttaaaataa
1122			sg.1122.2R	AAACATGAATttcttcggtacaggttatgttttttggcaaca
1122	sg.1122.3	CGTGCGAAAGCTGGGGTTAA	sg.1122.3F	CTGGGGTTAAgttttagagctagaaatagcaagttaaaataa
1122			sg.1122.3R	CTTTCGCACGttcttcggtacaggttatgttttttggcaaca
1130	sg.1130.2	TTTACAACTATCGGACCGGG	sg.1130.2F	TCGGACCGGGgttttagagctagaaatagcaagttaaaataa
1130			sg.1130.2R	TAGTTGTAAAttcttcggtacaggttatgttttttggcaaca
1130	sg.1130.3	CCCCTTTACAACTATCGGAC	sg.1130.3F	ACTATCGGACgttttagagctagaaatagcaagttaaaataa
1130			sg.1130.3R	TGTAAAGGGGttcttcggtacaggttatgttttttggcaaca
1154	sg.1154.2	CGAAAATCACGTCGGAAGGC	sg.1154.2F	GTCGGAAGGCgttttagagctagaaatagcaagttaaaataa
1154			sg.1154.2R	GTGATTTTCGttcttcggtacaggttatgttttttggcaaca
1166	sg.1166.2	ACATTCAACATCCATCCCCT	sg.1166.2F	TCCATCCCCTgttttagagctagaaatagcaagttaaaataa
1166			sg.1166.2R	TGTTGAATGTttcttcggtacaggttatgttttttggcaaca
1234	sg.1234.3	GCGTCTCCCAAGGCCGCCCA	sg.1234.3F	AGGCCGCCCAgttttagagctagaaatagcaagttaaaataa
1234			sg.1234.3R	TGGGAGACGCttcttcggtacaggttatgttttttggcaaca
1249	sg.1249.2	TTTATAAATAGGTAGCGCGA	sg.1249.2F	GGTAGCGCGAgttttagagctagaaatagcaagttaaaataa
1249			sg.1249.2R	TATTTATAAAttcttcggtacaggttatgttttttggcaaca
1249	sg.1249.3	ATTCAATGCAATACTACTAC	sg.1249.3F	ATACTACTACgttttagagctagaaatagcaagttaaaataa
1249			sg.1249.3R	TGCATTGAATttcttcggtacaggttatgttttttggcaaca
1326	sg.1326.3	GAGGTTCATGGACCCAAGTG	sg.1326.3F	GACCCAAGTGgttttagagctagaaatagcaagttaaaataa
1326			sg.1326.3R	CATGAACCTCttcttcggtacaggttatgttttttggcaaca
1415	sg.1415.2	GTAGTGTTTGGGTGATTCGC	sg.1415.2F	GGTGATTCGCgttttagagctagaaatagcaagttaaaataa
1415			sg.1415.2R	CAAACACTACttcttcggtacaggttatgttttttggcaaca
1519	sg.1519.2	AATGAAGAATGCCCTCCCCT	sg.1519.2F	GCCCTCCCCTgttttagagctagaaatagcaagttaaaataa
1519			sg.1519.2R	ATTCTTCATTttcttcggtacaggttatgttttttggcaaca
1530	sg.1530.2	TTCGGAATTAAAAGTCTGCG	sg.1530.2F	AAAGTCTGCGgttttagagctagaaatagcaagttaaaataa
1530			sg.1530.2R	TAATTCCGAAttcttcggtacaggttatgttttttggcaaca

## Sheet: sg_RNA_sequence_overlap_primers
ncRNA	sgRNA Name	sgRNA secuence	primer Name	sgRNA primer sequence
137	sg.137.2	CAAATAAATGTTCGGTTGAG	sg.137.2F_20	CAAATAAATGTTCGGTTGAGgttttagagctagaaatagcaagttaaaataa
137			sg.137.2R_20	CTCAACCGAACATTTATTttcttcggtacaggttatgttttttggcaaca
145	sg.145.2	GAAATCGCGATACAGCGGCT	sg.145.2F_20	GAAATCGCGATACAGCGGCTgttttagagctagaaatagcaagttaaaataa
145			sg.145.2R_20	AGCCGCTGTATCGCGATTTCttcttcggtacaggttatgttttttggcaaca
159	sg.159.3	TACTGTGTATACACTATCCT	sg.159.3F_20	TACTGTGTATACACTATCCTgttttagagctagaaatagcaagttaaaataa
159			sg.159.3R_20	AGGATAGTGTATACACAGTAttcttcggtacaggttatgttttttggcaaca
282	sg.282.2	ATGTGCAAAATTTGGGTCCT	sg.282.2F_20	ATGTGCAAAATTTGGGTCCTgttttagagctagaaatagcaagttaaaataa
282			sg.282.2R_20	AGGACCCAAATTTTGCACATttcttcggtacaggttatgttttttggcaaca
323	sg.323.2	TATGTCTGAAAGGAACGGGA	sg.323.2F_20	TATGTCTGAAAGGAACGGGAgttttagagctagaaatagcaagttaaaataa
323			sg.323.2R_20	TCCCGTTCCTTTCAGACATAttcttcggtacaggttatgttttttggcaaca
335	sg.335.3	GTTGTAGATGCAGTGTAGGT	sg.335.2F_20	GTTGTAGATGCAGTGTAGGTgttttagagctagaaatagcaagttaaaataa
335			sg.335.2R_20	ACCTACACTGCATCTACAACttcttcggtacaggttatgttttttggcaaca
377	sg.377.3	TTATTTTCCTTATTATAGGT	sg.377.3F_20	TTATTTTCCTTATTATAGGT gttttagagctagaaatagcaagttaaaataa
377			sg.377.3R_20	ACCTATAATAAGGAAAATAAttcttcggtacaggttatgttttttggcaaca
382	sg.382.2	ACAATAATTGGCTAATCTGT	sg.382.2F_20	ACAATAATTGGCTAATCTGTgttttagagctagaaatagcaagttaaaataa
382			sg.382.2R_20	ACAGATTAGCCAATTATTGTttcttcggtacaggttatgttttttggcaaca
383	sg.383.2	TGTTGTTCGCTGAGCTAGCC	sg.383.2F_20	TGTTGTTCGCTGAGCTAGCCgttttagagctagaaatagcaagttaaaataa
383			sg.383.2R_20	GGCTAGCTCAGCGAACAACAttcttcggtacaggttatgttttttggcaaca
452	sg.452.3	AATTTAGGAATATTGCGGGG	sg.452.2F_20	AATTTAGGAATATTGCGGGGgttttagagctagaaatagcaagttaaaataa
452			sg.452.2R_20	CCCCGCAATATTCCTAAATTttcttcggtacaggttatgttttttggcaaca
534	sg.534.3	ACATTGAAAATTTCGCAACC	sg.534.2F_20	ACATTGAAAATTTCGCAACCgttttagagctagaaatagcaagttaaaataa
534			sg.534.2R_20	GGTTGCGAAATTTTCAATGTttcttcggtacaggttatgttttttggcaaca
601	sg.601.2	ATACCTCAAATGCGATCTCG	sg.601.2F_20	ATACCTCAAATGCGATCTCGgttttagagctagaaatagcaagttaaaataa
601			sg.601.2R_20	CGAGATCGCATTTGAGGTATttcttcggtacaggttatgttttttggcaaca
628	sg.628.3	ATTCTGCTAATACCGCATAA	sg.628.3F_20	ATTCTGCTAATACCGCATAAgttttagagctagaaatagcaagttaaaataa
628			sg.628.3R_20	TTATGCGGTATTAGCAGAATttcttcggtacaggttatgttttttggcaaca
650	sg.650.4	TTTAGATTGAATCACGGGGG	sg.650.4F_20	TTTAGATTGAATCACGGGGGgttttagagctagaaatagcaagttaaaataa
650			sg.650.4R_20	CCCCCGTGATTCAATCTAAAttcttcggtacaggttatgttttttggcaaca
720	sg.720.3	CGTAGATTGTAATGAGTCTA	sg.720.3F_20	CGTAGATTGTAATGAGTCTAgttttagagctagaaatagcaagttaaaataa
720			sg.720.3R_20	TAGACTCATTACAATCTACGttcttcggtacaggttatgttttttggcaaca
942	sg.942.3	ATAAACGTAACAAGGTGTGC	sg.942.3F_20	ATAAACGTAACAAGGTGTGCgttttagagctagaaatagcaagttaaaataa
942			sg.942.3R_20	GCACACCTTGTTACGTTTATttcttcggtacaggttatgttttttggcaaca
1073	sg.1073.3	TTATATAATTGAGCGAATCT	sg.1073.3F_20	TTATATAATTGAGCGAATCTgttttagagctagaaatagcaagttaaaataa
1073			sg.1073.3R_20	AGATTCGCTCAATTATATAAttcttcggtacaggttatgttttttggcaaca
1373	sg.1373.3	ATGTATATTTTGTAAGCGAT	sg.1372.3F_20	ATGTATATTTTGTAAGCGATgttttagagctagaaatagcaagttaaaataa
1373			sg.1372.3R_20	ATCGCTTACAAAATATACATttcttcggtacaggttatgttttttggcaaca

## Sheet: HR_primers
ncRNA	HRFw	HRRv
1	AGATTTGAAAAGTCTTCCTCCTGACGTATAATAACAAATATTGCAGACGAAACGTTAATAAGTGCGCAAGAAAAAATAGTCGACCAGCCTAAAACTATCGG	AAAACTCAAAAAAAaACCTAATACGGTAAATATTCCGTAAATCCCTTACCCAACGCTAATCCCGATAGTTTTAGGCTGGTCGACTATTTTTTCTTGCGCACT
12	TAAAAAAAAAGAAGATTCCCTGGCACCTGTTTAATTCATAATTTTTCATAAACAAATAGCATCGAACTCGTGAAAATCCCAACACTTAACTATGTAACCAT	TCAGCTGTATTATCGAGTTATACAATTCATACAACTACATATCTAAGCATCTTTGAAATGATGGTTACATAGTTAAGTGTTGGGATTTTCACGAGTTCGAT
26	TTTCCAGCATTGCGATATATATTACCATTAACTCTCTCTTTCTCTGTGTGCTGGATCAAAAAACCTAGAGTGCATTGGACAAAAAAAAAATAAATAAAAAA	TTTTTTTCAATTCAAATCTTTTTTTTTTAATTTCATATTGTTTTTATTTATTTTATTTATTTTTTTATTTATTTTTTTTTTGTCCAATGCACTCTAGGTTT
30	TCTATAAAAATAAACAATACTATTCGGAGTTTTTGTGACATACAGCTACAGTCACAGTTCGGAAATAACAATAGTTAAAATAAGCTTTGTTAGTGTATACA	TGAGGTTAACTGAACTTGCTTACTACGTAAACATTTGTTCAATAATGTTTGCTATCGATTTGTATACACTAACAAAGCTTATTTTAACTATTGTTATTTCC
31	TTTATTTCATGAACTTAAGCGTATTTGTCTATCATTGATACATTATCTGGAGTATTCTACGCTAAGGAAAACACATATTTATTCATGTGAAAAATATGTTT	TTGTGGCTTATTAACAAGCATCTATCATGTGTCATTTAATTAATAGTAGTAATAATAAAAAAACATATTTTTCACATGAATAAATATGTGTTTTCCTTAGC
37	TCTAGATTTTTACGATATAGTGCTTTAAATGTTGTTTGGTATCTTTTTTCTTTGATATACGCAAATCTCTAGACGTATCAACTCAAGTTTGAAATTTCTTA	TATTAAAATACATAAAGGTGTATATTGGAAAGTTTCCTACTTTCTTAAGATAAGTTTCTTTAAGAAATTTCAAACTTGAGTTGATACGTCTAGAGATTTGC
51	CGAGTAATTATCTGCGCAGAAAAGCACGATTCTCTTGTTTATTAGTGCTGAAGAGACCCACATTCTGTGGATCTACACATTAGTGATACACGATATAAATA	GTTGCGATTTACTAATTACAATTAAGTACTACGTTAACATAGTTTTCTTCTATATTATTATATTTATATCGTGTATCACTAATGTGTAGATCCACAGAATG
59	TGTATGGCAAATACGTAAAGAAACAATACACCCAATTTGATTTCATTTATTTCTTTACATATTTTGGACTCAAAAAAAAAGGGTTTTAACTTTGGCTGTCG	TACACTGTTTGGTACAATTACAGACCCATAATCAAAGCATTGAACGAACCAAAGACTTCGCGACAGCCAAAGTTAAAACCCTTTTTTTTTGAGTCCAAAAT
79	TTCATCACACTTTTCCGAAAATCGGCTTTACAAGTCCCGAGTAAAAGTGAATCAAGAAACAGCTACCATGAATTTGATCAAAGATGTGTAGTGAGTTAATT	TAGTAATGATCAATCTTGATATTTTAAAAATCTCTCCCATTCACTAATTTCTGGCTAATTAATTAACTCACTACACATCTTTGATCAAATTCATGGTAGCT
86	TTATTTACATACTTTGACTTAAAAGAAGTGCCGACACATGTTACTACAATCTTAACCCATTCTTATCGCATAAAATGTTTGCTTCTTCAGCCTGTGTACTC	GTGGAGGGTTCTAGGTACTTGGTGGGGGTTATGCATGCAGCCGAAGCAGAGGTGGTAACAGAGTACACAGGCTGAAGAAGCAAACATTTTATGCGATAAGA
87	TTCAATAAATTCGATTTAGTATATATTTTGCATAACTTAACCAATTTTAATTCAACGCGAAATGATGACTTTAGGCATTTGAAAAAGAAAATGTAAAGGCA	CTTATTGGATATGGTTTGCATGCATTATAGCAACGTAGTCCTTCTTTGCATAATATGATGTGCCTTTACATTTTCTTTTTCAAATGCCTAAAGTCATCATT
90	TCTAGTCGGAAGATTCCACTCTATCATGCAAACATGACGTCACCTCCTCTTAAACGCAAAGTTAAACCGAACGAAAAAGAAATGCGTCGCTTAGTGTGTCT	CTGTGCGAGAAAATTCGCAATCCATTCGTACCCGATCGCATGCATCGTATAATCGTACTAAGACACACTAAGCGACGCATTTCTTTTTCGTTCGGTTTAAC
93	TTGCGATGGATATATATTATAGAGTTTTGTATTAATGGAATGATTGTTTTATGTATTTCATTTAGTGAAGTTGAGAAATTGACGACATGAAAAAACAAGAA	ATCCACCTATCCATCCATCCTATGTGTCCTTGTCTGCTTCTGTGTCTTCGGTTCCCTTGTTTCTTGTTTTTTCATGTCGTCAATTTCTCAACTTCACTAAA
115	GTTTTCCCGATCATTTCCCGTACGGCATGTTGGAATTTGAGCATTGAAATTTCAAAGCAACCCTAATTGTTCCTTACCCCTTAAACAAAAGAAAATCTCGA	AATACCCATCATCTAAATAGCTTCTTAATAATCCCGTTCTATGCCATCTCCCCTTGACTGTCGAGATTTTCTTTTGTTTAAGGGGTAAGGAACAATTAGGG
144	TTTTTAATTTTTTTTTTTATTTCTTTTAAATTTTTTTCTCTTTTTTTTTTAATTCCCTTTTTTTCGTTTTTCATCTTGTACATGTATCGTATGCATGCAAA	TAGTGTTTTTTGTTGAACTACACAACTGTTCTAGTGCGTGGCTTTACGTTGGCGCTATATTTTGCATGCATACGATACATGTACAAGATGAAAAACGAAAA
145	AGAAGGAACAAGTGGGCATCGCACTTTAGCAAATTCTTCGTATTCGCTACAGTAGCGTAAAGCTAAGAAAACGACGAAAAATTTATTCTGCTAATACCGCA	TCGAAAAGTGCCAGCTAACGTGCAAGCTCAATCTATTCTGTAATACAAGAAATTCCGTTATGCGGTATTAGCAGAATAAATTTTTCGTCGTTTTCTTAGCT
175	TCCGTAGGCTATGATCTCTTCATGTTGCAAAATGTTTGTAGACAGGCTCCAAACTTTTAAAAAACTACTTATTCCAAAACAGCAGCAGCTGTGTATAATCG	AATGAACACAAGAATATCATTTCTATAGATCGGGTGTATCTTTACTAGGATTTTAATTTCCGATTATACACAGCTGCTGCTGTTTTGGAATAAGTAGTTTT
187	TTAATCAAATTATTAAGCAAACCCAGTAATAGCTAAAAATAGTTGAAACATCTAGGATCATTTTCAATTCCTTATTTATTTATTACTGCGATACTCTGTAA	ATCTGATAATAATTGATATCGTAAAAGTGACTATTATTATTCGTAATCAGATACAACGAATTACAGAGTATCGCAGTAATAAATAAATAAGGAATTGAAAA
188	AACGCATATTACATGTAAATATTAGTTCCCTAGTTTTTGCTAGGCTGCAGTCAATATTCTATATTGTACAAGCATTAAGGGACTCTTTCTAAAAAATTTGA	TGGCTAGTGCTTGTATTGTTTACGATTTGAAGTTATACTGTTAATACTCTATAGATATAATCAAATTTTTTAGAAAGAGTCCCTTAATGCTTGTACAATAT
189	AATTAAGAAAAATAAAAAAAAACAGAAAAAATGTACTTTTTCTCGCTAACCTGACTACACTTCCTTAATAAATAGGAGCGTTCGTAGAAACATTGCATTCA	TAGATTCCAGTAATATATATATTGCAAATGACTGAACTCAATTCTTCAGGCGCTATACTGTGAATGCAATGTTTCTACGAACGCTCCTATTTATTAAGGAA
190	CAGAAAGTAAACAAATGATAGACCAAATAGTCAAAATAAAGGGATACCGTTGTCAGGTAAATTCCCAAATTAGTCCAATACAGTGTTTTAGCGATCACCCT	CTAATCAGACATACTATATTGAAGCATCACAAAGGAAATCACCTCAAAATTAGAATACTTAGGGTGATCGCTAAAACACTGTATTGGACTAATTTGGGAAT
194	ATTTCATTGAATAATCCCAAGCTATAGGAGAGACTTAAAACGAGTTTGAAATATTGAAGAATATAGAAGGATAAGAAAGTCTGTTTTCTTAATTAAGAAGA	AATATATATATTAACATATATTGATATATGTATAATCTTAATACAGTTTACAAACTACTGTCTTCTTAATTAAGAAAACAGACTTTCTTATCCTTCTATAT
236	ACTCTAAGTATCAAATCGCTGTATTTTTTTAAGTTATATGCACCTGACTCACTTACCGTTCCATTCTCCACCGTCACCCAGTTCTTTTCATTTGTCTATTT	TAGAGAAAGTTATTAGCATTTCAATTCATGACACTCGTAGAAAAGTTAACTAAACTAGTCAAATAGACAAATGAAAAGAACTGGGTGACGGTGGAGAATGG
239	CTATATCTACTTTAAATGGATTAAGGCTCCACAGTGCGATTCAATATAACATTAATTAAAATGCACTTGGCCTGTTCATTGTTGCACAAATTGAGTAAGCT	AGGATCCTACGACCAAATGTTTGCTTTCATATGTATATATTCAATTCTAAATATTTATATAGCTTACTCAATTTGTGCAACAATGAACAGGCCAAGTGCAT
242	CCATAACGACTGTTAGATTATCAGAATTTTCTTATTCTGTTCATTCGCTTCAGGTTAGGTTAATGTGACTGCTTCGTAGTATAATGTTGGAGAGTAGTGAG	TTATCCTTTTTTTAAACCAACTAGTTTACTTGCTTTGTGTGCTAGATTACCAACTAGTATCTCACTACTCTCCAACATTATACTACGAAGCAGTCACATTA
248	GGGAATTGATGAAGACTTATTTACTTTGTTTAGTAAGGCTTCGAAGATTATTACAAATGAATGCAATTAGATTTGTTGGCGTAATGGATTAGTACGATGTT	ACTCCGACTATGATGACCGAAAGGTGATTAAATCATCGGTATATGCAATTTACCTTACGAAACATCGTACTAATCCATTACGCCAACAAATCTAATTGCAT
254	GCTTTCTTTTTGGATTTATATGAACGAACAATGCATGATTTACAAAACGAAGCTAGAAGATTGTTAATAAACTAAAAATCATATATTTATCGTGTTTCATT	AAAACTACCACCATTAATTTACAAAAAATCAAACGAAAACCTATACAAAGCAGTTTAGATAATGAAACACGATAAATATATGATTTTTAGTTTATTAACAA
256	GTTCTGTTATTTCAATGTCATGCTTGTTTTGCATGTTCTTTTTTGCAAATCACCCCTACAATGAATTTTTGAATAGAGCAATCGTCATTCTAGTTACTATT	CTGACAGTTAGATTATTTCTTCAAATAAAAATTTTCTTTTTTATTTTTATTCCTATTCCAAATAGTAACTAGAATGACGATTGCTCTATTCAAAAATTCAT
282	TTACGATACCAATGCATCACTATGTTAAATACATTCGTTAACTAAAGTGTAGTTATAGTTCTTCCTACGGTTTTCGTTACAGTAATCATATTTAACAAGAG	ATCGTTCGGTAGAAGTCTCAGCCTCGTTGATAGTGAGAACACGAAACCAAAGGCCTCAACCTCTTGTTAAATATGATTACTGTAACGAAAACCGTAGGAAG
284	AATATACCGTTTGTACCTAGCGGGTAGGTATCACACGCCGTTCCCGTGGGTCCAGATGACAGAAGTGACGGGACTGCTAAATGTTTTTGGTGTTATTTGAA	CGTTTGATAGAATTGGATAGTATATTTACAGGTATAAAACGAATCCATTAAGGTTTTGTCTTCAAATAACACCAAAAACATTTAGCAGTCCCGTCACTTCT
289	TTAGGAAGAAAGGTAATGAGACAATAAAATCGGCTACCAGTGCTTTCAACCAATTGAATTAGGAGGTTTTTATTTCCCATTACAACGATCATCATGTTTAT	ATTACCTTAAAGCAACCAAAACTCTAAGGACTAAGGATTTTGTAGTCGAAAGCATATAAAATAAACATGATGATCGTTGTAATGGGAAATAAAAACCTCCT
323	GATGAGAACAAATTTGCGAAAATTTAAGTATCTTTTGATATACCTACAAATTCTAAAAAAAATTTCTCTAGTTGAACTTAAAGTGTTACAAAGCTATTAAA	TACTTGAACAATTATTGGTTCTAGGAATTTACGAATACATTGTTGATATTTTTTAGGTATTTTAATAGCTTTGTAACACTTTAAGTTCAACTAGAGAAATT
377	TCATCCTAACTCGTAAAGCAAATGTTCATTCTGCCTCGTTTGACATATCAGACGGAAGTCAAATCAAAGTGGATTTAAATTCCATTTTGATCATAGCAATT	CGCAGAAGAAGTAAGTGAAATAAAAAATAATTTAGAGCAATATTATAAGCAACCGAACAGAATTGCTATGATCAAAATGGAATTTAAATCCACTTTGATTT
383	CTGCGTAGCTTACATATAAACTGGTTTAGCAGTATGCGGTAAAAATTCTAATATTACTTACAATCCTGTCTTATACTTCGTCCCTTCCTTTTCCCATAATG	GTAAATAAAGATTCGCTCAGATGTAAACAAAGATTCATTCAAATGTAAACAAATCTCAGACATTATGGGAAAAGGAAGGGACGAAGTATAAGACAGGATTG
388	ATTTGCTTCGCTACGCTACGCACTCCCTACCATAATATACTCACTAATATTATACTTTCACTACATCTCATTACTCATTCCAAAAAAAAAGGTCGCCAGAC	ATAAATATTAAAAACATTAGAATTATAAATTTAAATATTCAATTACTTTTCGGTATTTAAGTCTGGCGACCTTTTTTTTTGGAATGAGTAATGAGATGTAG
389	TATTTAAGGATCTTCTTACCCACAGCCTGAAATTGTTAAGTTTACCTAACTAAAGCATTAAAAAATATCGCTGTATAGGCATTTATATTCGCATATACATT	CTAAAGAATTTATACTTATTTTCGCAACGTTGCTTATTAAAAAAAGTCAAGAGTTATACAAATGTATATGCGAATATAAATGCCTATACAGCGATATTTTT
394	TAATGAAAAAGGTTGCTAATTGGTTTGTTATATAAGAGTATGTCGCATTTGTTTACGATAGGAGAGAGCGATTTTCCACAAACGGTACATTTTGAAAAGAG	TATTACTATGACTCTGGTTCTAGCTCGACTCTGACCCTTGCCTGACATACAAATACTTTGCTCTTTTCAAAATGTACCGTTTGTGGAAAATCGCTCTCTCC
399	ATGGTTATTACGAAAGGATAGAGTTACTATGAAAAGTGAGTACAGATTGTATGATTAAGTATGGGGGCGATAGCTGGGTGTAAAAACGCTACCCTATGTTT	ATTTGGGTGTGATAAACGAACGGACCCTTAGATGGATAGCGTATTCACACCCTAAACCCGAAACATAGGGTAGCGTTTTTACACCCAGCTATCGCCCCCAT
400	GGGCCATAGTAGACTCGCCTTTCGGCAGCCTTAAAAACGCTACCCTATGTTTCGGGTTTAGGGTGTGAATACGCTATCCATAGTTGTTCGGTCTTGCTAAT	TCTTAAAGATTCTGTGTTATCTTGCGTTAAACGGGTCAAGATAGGGTGATGATCCCCTTAATTAGCAAGACCGAACAACTATGGATAGCGTATTCACACCC
401	GTTAAAATACAATGTCAATATTTTTTTTTTCTGTAAATAATCGTGATTTTTATTCATGGAATACACTATCACGACAACATGCTAGGAGTTTCTCGAAGATT	TGCTGATGATATAAGCAGTGGCATCAAGCTCCTTCTCCCAAAATATTTGTTTGTGAATCAAATCTTCGAGAAACTCCTAGCATGTTGTCGTGATAGTGTAT
402	GTGAAAAGAAGGAATGACAATAAGCACACTGTACAATGTAGGGAAAATAAAAGAAATTGTAAATGTGCTTTTTTAGATATGATATACCATTGAAATTGTAC	CGGTCATTAGGATGCATAGTACATGTATACTAGTGAGAGGATAGAAAATCGTTTTGGGGTGTACAATTTCAATGGTATATCATATCTAAAAAAGCACATTT
410	CCTGTTAAAGGGACAAGCTCGTTAAGCTGGTACTGCTGCAATATCAGCACTCGTTTCAAAGTAGCATGTTGCTCGTAAATATCCACTTGTTAAAACAAAAA	TACACTCATAGAAAGAAAGAATTCCTTTCTTGAGGGTTTATTTTTCTGTTTTTCGTTTTTTTTTTGTTTTAACAAGTGGATATTTACGAGCAACATGCTAC
412	TGGCTGTTATGAAGACATAAGAAAATATTTTTAATAAGGCAAAATTTTCATTTCTACATACATCAATATCGATGTTTCCGAATCGTAACGTGTTAGCATCA	ACAAATTAGATATTTTAGCGCATCGGTAAATTTATAAACAAACCGAAAAAACCGGATTATTGATGCTAACACGTTACGATTCGGAAACATCGATATTGATG
421	AAAAAAAAATAATTCCGCTCAGGGGACGAAGGGACTAAATTATGGAAAAAGTAGTAACAATTGATTATTGATGGGGTTACTACCTGCTGATGAAGTAAATA	TCTCAACTCAATGTCGGAAACCAACATGTGACTTACCAATTTAACGATATCAACCCTTTTTATTTACTTCATCAGCAGGTAGTAACCCCATCAATAATCAA
463	AACGACACGATACTAAAGTTCACAATAAATCACTATATAATAAACTAAAAGCACCGGTTTACTATGTTTGGAAAACAAGGCTGTTAATATTATAGCATTCA	TACTAAACGCACAAAAATTCGCTTCCCACTTCTGACAACTTTGTGGGTTTCATGGTAATTTGAATGCTATAATATTAACAGCCTTGTTTTCCAAACATAGT
475	TTGCAATTACGAATCATGAAAACTACAGCAGAAGTTCACGGCTTCTCAGGCTACAACAAAGTTCTACTTCTCTGAGTGGATGTGCAACTTTCAAATTATTC	GTGTGTTCAAAAATTTTTTCTTCGCTCTTTTTACTATAAATAGAGGGCATGAACCCTTTAGAATAATTTGAAAGTTGCACATCCACTCAGAGAAGTAGAAC
507	AACAAAAATATAAATTGAAAAACTCGATTATTTAAACTTAAATAGCTACTGTTACTATTTACACAACGAAACAAAATCTCATGTAAAGAATAATAAAGCAT	GAGAGTTTGTAGACATATGATGTGACTGCTCAATAGTGCTGAATATAAATGATGTGCCATATGCTTTATTATTCTTTACATGAGATTTTGTTTCGTTGTGT
515	ATTTAGTTAATTATTAAAATAATAAAAAACAAAGTTTCGATGGCTATATAAAGAAATGATTGCTGCTTACTATTCATCTACTTTCCGTGGAGACAGTCTTG	TTACATATTCAACTATAAAAGTAGTAACCATTTACTATAATAATGTATGCACACTACTATCAAGACTGTCTCCACGGAAAGTAGATGAATAGTAAGCAGCA
524	TATAACGAATTTTAGTGCAGCAATGTATCGCTCGTAATATTTCAGATATCTCCTTTTTCGATTTCTCCATATAATATAGGATAGCTGTAGTCTTCGAATTG	ATATTTTTTATCATTTTATTTTCTGAAAACTTATATTTATGGCAGAGAAAGGCTATGATACAATTCGAAGACTACAGCTATCCTATATTATATGGAGAAAT
534	CGGTGGTGCCAACATGCCTTAAAAAGTTCCATTTAAATTTAAACTTTGAAAAAATGAATAAAGAAAACAAAAAACCATACAAAGTGTGAAAGGACAAGATG	AAGTAGGTAATTTCCGTCATAATTCTATAAGAGGCGAATATGCAATTGTTAATATATTTACATCTTGTCCTTTCACACTTTGTATGGTTTTTTGTTTTCTT
538	ATCCGTGTTTCGTGTCTTCCTCTACATGAGCAACGTGCCTAGGGCGAATTTAGCTACACACTAGCAATGGCTCTAACATATTTGAAATTTGCTTTTGAAAA	AAAAACGTTTTTGCGTTTGTTAGGGATACATTTCATCGACACGAGAATCTACGCCAATGATTTTCAAAAGCAAATTTCAAATATGTTAGAGCCATTGCTAG
539	AATGAACACGTCAGGTTATTGATTCGGTAAGCCTTAACATTATCTTCAGAAATCTGGGGAACGGACAAATGTCGATTACCCCGTCAGTTACAAATTTTCTG	CGCATAGCTCTTTCAGATATGAAAGTGAAGCAGAAGGTGAGCATTATTCGCACTTAGCAACAGAAAATTTGTAACTGACGGGGTAATCGACATTTGTCCGT
601	AATAAAATATTAATTGAAACTTAAACATCTAACATATTAGCTACTAATTCATCTTTTACTAAACTATAAGAAAAACTTTTGATATATATATATATATATAA	TAACGCAACACATATCATGGGTTACTGAAAATAATTTTATTTCTGTAAACTAGCAACCGTTTATATATATATATATATATCAAAAGTTTTTCTTATAGTTT
628	AATATAGCGCCAACGTAAAGCCACGCACTAGAACAGTTGTGTAGTTCAACAAAAAACACTATAGGAATGGATAGTTAGTAGAGATTGAGCTTGCACGTTAG	CCAACTTTACGTTACACTCGTATAATAAAATAGGAAATTTGTTTATTCGAAAAGTGCCAGCTAACGTGCAAGCTCAATCTCTACTAACTATCCATTCCTAT
650	TCAACAATACAACCAGCGATTGGATTGAGTCATGCTAATCCCAGCATGGCTAGCACTCAAACAAGCAAGCAAACAAGCAACAGGCTATATTTTTTTGTACT	TTTGTTTGAAACCCGAGATAAGATACGAAGGTTGCTATGAGAAATAATGGTTTCGTTCATAGTACAAAAAAATATAGCCTGTTGCTTGTTTGCTTGCTTGT
737	ATATTAATGGTATACGAAGTGACACAAATAGGATTCCAAATGAGGGATGAATCAATTAACCACTTGACGGATTGATAATAGTAAATTAAAGAAAGAAAAAA	GGTTTATTTTGTTTTCTTTGAGTTTCCTCAACTACTTTCACCGTTGCTTTCTTTACTTTTTTTTTTCTTTCTTTAATTTACTATTATCAATCCGTCAAGTG
738	AGATTTTCCATATTCAAAGTTTTGTTTCATTACTAATTTATAAAATGATACTTTTACTTTTGATTTATTTTATAAATTTTATGGTGTGAAATCACGGTGGA	ACCGAGAGTGGCAGGTAACACTATCTGCAACAACGAGATCCTTTGCACATCAAACGTTAGTCCACCGTGATTTCACACCATAAAATTTATAAAATAAATCA
745	TTTTTTTGTGAATAAGCTATATTATCTTCCACTGTCTAGGATGATTTGCTTCAGAAAATTATTTAATCATTGTTGAAGGTTAGTTAATCGCTGCGATTATA	AAAAAAGCGCGGCTCAGATAAATTAAAGATATACTTTGTGTATTAAAAATCAATTTCTTTTATAATCGCAGCGATTAACTAACCTTCAACAATGATTAAAT
767	TTAGAACTCCCTAAAATCTATTCAGTGTAGTGTTAAAGTACTGAAAAAATTTTTTACGTGCTAAATAAAAGCCAATTATATAGGGGAGAGAATGTAATAGC	AAAGAAAAAGGATACTGAATATCTTTTCTAAGTAATTGAAATACATTTGAAAATTTTATCGCTATTACATTCTCTCCCCTATATAATTGGCTTTTATTTAG
778	TACGTACATATTTTGCGCACCAGTTAGTTTGCGACTTATCTGATTAGTTTGTGCCACTCCTTGTAGTTTACATTCACCCACACATAAAATTAAATAAAATA	CCATAAATTTATAGCTGTAAAAAAGGTTGTAACCATGATTCATATAAATTTAAATGAATTTATTTTATTTAATTTTATGTGTGGGTGAATGTAAACTACAA
780	CATTTAAATTTATATGAATCATGGTTACAACCTTTTTTACAGCTATAAATTTATGGAATTAATTAATTAATTTATTAGTCACCCCGATACATGCAAAATTC	AATAGATTATACTATAACAATCGGAACCAAACACTGTTGGACTAGGGGTTAAGGGCATTTGAATTTTGCATGTATCGGGGTGACTAATAAATTAATTAATT
781	TTTATTTAACTATATAAATATATGAATTTAAATATAAATAAATAAATATATTATTTTTATTTAACAAAAATCACTCATCTAAAGATGTAAGAATACATTTT	ATTTATATTTTAATTGTATTTTTGTGCATTTTTTATAAGACCCGCATACTCGATGAATGCAAAATGTATTCTTACATCTTTAGATGAGTGATTTTTGTTAA
784	TAAATAATTAATTAAATAAATAAAAGAAATAAAAATAATTATAAAATAAATAAGTTTACAAACGAAAAATGGGAGCGAGATTCAATAAAATAAAATGAGTT	AAAAAAAAAAGAAAAAGATGGAAATTTACGGCTTTATTGATTGATGAATAGTTTAAGAGAAACTCATTTTATTTTATTGAATCTCGCTCCCATTTTTCGTT
808	AGCACTTTATAACATAGTACATGATGCCTTCGTAGGGACAATCGTAGAATATGATTTTCTACATACGTACTGCTACTATAATTAGTTGTGTAAAGAATAAT	TGTAGACATATGATGTGACTGCTCAATAGTGCTGAATATAAATGATGTGCCATATGCTTTATTATTCTTTACACAACTAATTATAGTAGCAGTACGTATGT
819	AAAGTTTTATGTTTACGGGTTTGACTAAGTAGTACACTCTCTTTTGAAAGGTTAAAAATGACTAAAATCCTCTTACAAAAAGACCTAAAAAAGTTTCCTTA	TTTTTCGGTTTCCTAAAATTTTTTAAGGTATAAATGTTCTAAAAAAGTATTAATTTTAGTTAAGGAAACTTTTTTAGGTCTTTTTGTAAGAGGATTTTAGT
900	AATTGATCAACGATACAATGAATGATGAGTAAAAACTTTTTTTGTTTTTACCATGAATACATTGTTTTTCTTTTTTTTTCGCTAAGACTAAGACCAGATAA	AGCTTGGAATCCATCGTATTGCATTACACCACACTATACAACGCTATATCCTTCGATGGATTATCTGGTCTTAGTCTTAGCGAAAAAAAAAGAAAAACAAT
917	AATATTGTAGTAATAGGTAATAGTAGTAATATTAATATTAATATTGTAATTAATTGTAATAGTTATTATAATAGTATTGACTATTAAATTCAATTTTTGTT	AGTAGGATTTTATTTTATTTACTGGAAAAAAAAAAAAAAAAAAGTATAAAAAAGGAAATAAACAAAAATTGAATTTAATAGTCAATACTATTATAATAACT
934	AGAGCAGTAAAATCTATCACACTATACGTCAAATGAAAAATAAATAATTAAATATATATATATATATATATATATATATAGACACTTAAGTTTTTGGCAAA	GGATAAGGAAAAATCGTTGGCGGTTGACGTAAGGTAATATCAAGTAACGGGTAGAGGAAATTTGCCAAAAACTTAAGTGTCTATATATATATATATATATA
942	TCGATACAATCCTAATATATAAAGGGACCTTTTGGGTGTGCGAAAAACTAATCCTTCCACATTCAAGTGAAGTATGATGATTTCATTAATTGTTCGTAAGT	TTTGTATTATTCATCTACGATACTCATGCTCGACGAATCAATACTGTCAAAATTGTATACACTTACGAACAATTAATGAAATCATCATACTTCACTTGAAT
974	ATAAGAGTTACATCTCATTATCATCTATTACGTAAATTTACTTTATTCATTAAATAAAGAAAAAGAGGAACAGGAGTTTAACAATATTAATGTTATGATAT	TGTACAGGAGCATTCATAATATTTACGAAATTATAATCCTTTGCGATAGAAATACTTTACATATCATAACATTAATATTGTTAAACTCCTGTTCCTCTTTT
1039	ACGCTAGTGCGGATTGAAAATCTAGACAGATCCGGAAAGATCAATTCCATTAAACAATACCGCTCTATCTTTCATTAATTTGAAATAATCTAACTGTCAGT	TTACTATGTGAAAAAAACTGTACTAAACCATGATTAGATATAAATTATAAATCGCTAGATACTGACAGTTAGATTATTTCAAATTAATGAAAGATAGAGCG
1064	AATAGGCACAGATGGACTGATATAAGTAATACAAGAGGGTCAATCGGGCGAGCTAACTATACTAAAAAACGCCAGATTCCCGAACTTGTTAGTAAGTAGGT	AGTACAGTGCTAAACGATGGATGCTAGGACAGCACTAACATAATATGCCTCGACCTACCTACCTACTTACTAACAAGTTCGGGAATCTGGCGTTTTTTAGT
1088	AACTTTGGGTTCTGTAAAAGTATAACGACTTTCATATAATGTGAAGAATAGTTCTCCATACGCTATTTGACACTACGGTGGACGATGGCATACTTTTATTT	GGAATTAACCGATTAAGATTCTTGATTAACTGTATTACTAATTAGTAGTAAAGTTTTTAGAAATAAAAGTATGCCATCGTCCACCGTAGTGTCAAATAGCG
1122	TAATAATCGGTCTAAAAATGAGGCTTGAAATTTAAGGTAAAAGGAAATATGCTAAGGATGTTATACCATACAAAAGTTTGTTTACGCTCCAGTAAATTGTC	TTATTAGATATTCAAAATACGAATTATTCTTCGTCTTTCAAATGATAAATGAAGTATTTAGACAATTTACTGGAGCGTAAACAAACTTTTGTATGGTATAA
1130	AAAGACAATAAAACTTCTAAAAAAGATGAAAAGAGCAATAAATAAAAATAAAACAATAATAAATCTAAGTAAAGCATAATTATATCGCTCTGGCATGCGAT	CAGTTCGTTTTTTTGCAGCAAAACTTTTGATTGCGGTGATTCCAGTATTATTTACTAACCATCGCATGCCAGAGCGATATAATTATGCTTTACTTAGATTT
1154	CTTTTTTTTTTTTTTTTTTTTTTAAACGACTTTTATTGTATTGTCATTTTGCAAAGTGAAACCAATTTTATTTCTATTGACTCTTTGTTTTCCTTCCGTGT	GGAGCACTGAGCCGAGACGTTCCCTAGAAGAAGCCAAAAACAACGAAAAAAGGTTAGCAAACACGGAAGGAAAACAAAGAGTCAATAGAAATAAAATTGGT
1166	TTTACTTCTATTTACAAACTCTATGCCTATCGTGCGTGACTTTCTAAACAAGTCAAGGTTTTATCGTTTCATCTAATGTTTTAAAAGGATGATTTGGTTTT	AACAAAAAAAAAAAGCGATTATAAAGAAAGAAAAGACTGACAGCTTGAAATTTTGAATTGAAAACCAAATCATCCTTTTAAAACATTAGATGAAACGATAA
1234	GGATACAGAAGATTGTTAGCACATTAAAGTAATAAAGGCTTAAGTAGTAAGTGCCTTAGCATGTTATTGTATTTCAAAGGAATGTGGAAGGAGGAATATTT	GCCAATCTTGTCGAATTTCAATAGTATTACTTATTGAATGTTAAACTACGATTTAGCAATAAATATTCCTCCTTCCACATTCCTTTGAAATACAATAACAT
1249	TCAAACAACTCAAAAGAATTGTTGAGTCATGGCTGTCTTTAGTTAGTGTTAGTATCGCAAGAGGAAGACATGCTCCTTCAGATAACAACATTTAATTTAAT	TTTTTGAAGGAAATATTGAATTGGTTCAATAATCAAGGCTTTTTAACAGTTCCCTGTTAAATTAAATTAAATGTTGTTATCTGAAGGAGCATGTCTTCCTC
1326	TTTCTCATTAACATTAATTTTACATCTACATCTACATTTATATATTTTTTTTTTGCAAACCTACGTAGAGTAACTTTCTCTAAACACATTAATAAACAAAC	ATCGATCAGCCATTGACGTCAGCGCTCGTTTAGTATTTGAAAACAAACGCCAAGTTAGGTGTTTGTTTATTAATGTGTTTAGAGAAAGTTACTCTACGTAG
1415	CTCGTCGTCCCCTCTCCTCTTAATCCTATTCACCGTCTGTTTCTCCTCATCTATTCTACTCTATTCTTTTATCCGCTTCTGTTTTGCTCTACTTATAATGG	TAAGTGAAGACTGGCGCCATCCGGAAGCGTTTCCGCGTTATCAGAAGGAGAAGGAAAAATCCATTATAAGTAGAGCAAAACAGAAGCGGATAAAAGAATAG
1519	AATCCCGGTATTTACAGACTTTCAATTCAATGAATTGATTTGATGCGTCCAATACCCACATCGCTATTTTAAAAGTGTAGTCTAACTAGTACTTACCAACC	AATAAATTGCGCTTTTAGAATTATTTGTTGTATTGTGTACAAAGCAGGTTCACACTACGGGGTTGGTAAGTACTAGTTAGACTACACTTTTAAAATAGCGA
1530	TACGGTTGGCTACAATTATATTATTAAATAACTGTATAGTTAAAATACAATGTCAATATTTTTTTTTTCTGTAAATAATCGTACAACCCCATTTATAAGTT	CGAGAAACTCCTAGTTAAAACAAATGTAAAAAGTAAAATGATAAATGTACAAATAATAAAAACTTATAAATGGGGTTGTACGATTATTTACAGAAAAAAAA

## Sheet: ck-primers
ncRNA	primer	Ck primer sequence	size (bp) if there is deletion
1	CkFw	AAGCAAATGCCAAAATGGTC	383
1	CkRv	GCTGCTTAATGCAACACTGC
12	CkFw	TCATCAATTGGTGCTTCAAA	304
12	CkRv	TGGTCAGCACTACCGATGAA
26	CkFw	CGTCGATCATGTTTCACTGG	312
26	CkRv	TTCATTTCAAGTGGTTTCTAATTG
30	CkFw	TTTGTTTTGTAATTGGCAGTCG	383
30	CkRv	GCAATTTTAACCACGGCTGA
31	CkFw	AGCGAATGGCATAGCACTTT	382
31	CkRv	GCTACCAGGAAACCAGTTCG
37	CkFw	GCGGTAGTAGTATGTGAAAGCA	394
37	CkRv	CATCAGCGATCAGAAGACCA
51	CkFw	CATCAAGCTTTCCGTTTTCC	307
51	CkRv	TGGTTTTTCTCTCGATGTGCT
59	CkFw	GCTTGGTTGCGGAAAGTTTA	360
59	CkRv	TTATCCGCTCATTTCCACATC
79	CkFw	CTACTCGCCAACCCAAAAAT	317
79	CkRv	TCAAGCAAATCAGCAGATCG
86	CkFw	AGCAATGATGAAAATAGCAGAAT	368
86	CkRv	CAGCAGCGTTATTACCACGTT
87	CkFw	TCGCTTAAGATTTCCAAGTTTTG	336
87	CkRv	TTATGGGAAGAGCCGATTTG
90	CkFw	AAAAATCAGGTCCAACTTCCAA	327
90	CkRv	TTTGTTTATTGCCACGCACT
93	CkFw	AGAGGTTGCAGTAGGGAGAGG	315
93	CkRv	CCCTATTTTGCTTGCCTTGT
115	CkFw	TTCGGAGGCTAGACAAATGG	382
115	CkRv	CGAAAACGAAGTTAATGGAAAA
144	CkFw	GGCTGTCACCATGAATTAAAAA	395
144	CkRv	TCGGTCTTTGCAGTGTTTTG
145	CkFw	TCCATTGCAATACGTGAATGA	366
145	CkRv	TGAGGGACTGTGGTGTATGC
175	CkFw	GACAAAATTAATGACAGAGCGATG	343
175	CkRv	TCCAGCATATTCGTCTTCTGA
187	CkFw	AATCTGGGGAGAGAGAATGC	350
187	CkRv	CGGTGTTAAGAATAAACGCACA
189	CkFw	GGACGAGTGGTTTGAGGAAC	347
189	CkRv	CCGGCCAAAGCATTATTTT
190	CkFw	TGTTGCACAGCCACACAATA	310
190	CkRv	GTGCAACGTAGCGTCTATGC
194	CkFw	ACATGTTGCAAATCCGTGAG	356
194	CkRv	TGTACGAAATCATTTGAACCCTAA
236	CkFw	AAAGGCCGGGAAATGTAACT	375
236	CkRv	TGCAACTCAACTAATACACCTACATC
239	CkFw	CTGGCGCAAGTTAACAACAA	337
239	CkRv	TCGTACAAACGGCTACTACCA
242	CkFw	GCAAAATGACCTTGGATTTCA	343
242	CkRv	GCTTCCACTCGTACAAAATGC
248	CkFw	AACCAAAAAGTCCTCGCAAA	350
248	CkRv	CCAATAACACCGATGATCACA
254	CkFw	CAAGCTCCTTGATGCTCTTT	312
254	CkRv	AGTTTCGGCCACGTTTTCTA
256	CkFw	AAACCCGTTCATTTACAGTTTCA	318
256	CkRv	TCACTGCTTAAATATTACCAATCCTTT
282	CkFw	TTGAAAGATGAAGGGTAGGTTCA	307
282	CkRv	TTTGCTGGCATTCAGTCGTA
284	CkFw	TCAAACCAAGTTTGCTCACC	360
284	CkRv	TCAATGACTTTGGACCTGGTAA
289	CkFw	AAAACCAGATGCCAAACTGC	377
289	CkRv	TGATTTGTAAAGAGCCCATGC
323	CkFw	TCATCGCTATGCTAGTAGTGTGG	301
323	CkRv	AACAGCTTCAGGGAATCCTC
377	CkFw	AGCGAAAGAGCGTGAACAAG	302
377	CkRv	AAAAAGCACGCTTTCAGTTTTT
383	CkFw	AGGAAAGCTCACCGCAGTT	313
383	CkRv	CCACCTCGCAACGTAAGTAA
388	CkFw	TCGTTCGTTTCCATGTTTCC	368
388	CkRv	GGACGACAAAATTGTTGGTAGA
389	CkFw	GCTGCTACGAACAGCTTTAGG	369
389	CkRv	GATGGTGGCCAGCTCTTTTA
394	CkFw	ATGTCAAATTTGCGGCATCT	373
394	CkRv	TGTAGTGATGTGCAAGCATCC
399	CkFw	TGGATGCGTAAACAAAGGAA	331
399	CkRv	CTAGTCTTGTCGGGCGAAAC
400	CkFw	GCAAACTAGCGAATGCAACA	384
400	CkRv	CGCTGGTTCCTATCCTTCTTC
401	CkFw	TCGAGGAAAATAGGATCAGCA	326
401	CkRv	AAAGACTTTTTGAAGTAGCGAGTTG
402	CkFw	CATGTTGTCAAAAGTGGTGGA	370
402	CkRv	GGATAAAATGACCTAAGTGGGGTA
410	CkFw	AACGCATTGCACTAGCAAGA	350
410	CkRv	TGCGGTAGAAATGCGATAAA
412	CkFw	GCGTGGTGGTGGTTAGTGTA	372
412	CkRv	GCTAAAGTCCGGTGAAATGC
421	CkFw	GGTCGACATAAACTGGATTACCA	372
421	CkRv	CAATTCGGCTGGATTGAACT
463	CkFw	TTCCAAATACCTCTCTCTGTACTGG	375
463	CkRv	TACAGGCGTTCGCTGTTGTA
475	CkFw	GGGTGCTGTAGGCTCCTTCT	301
475	CkRv	AAAGCGTTGTGCAGTTTGTG
507	CkFw	GATGCCTTCGTAGGGACAAT	352
507	CkRv	TTCAACGTTTAAATTTGAGTTTGC
515	CkFw	GCATGCAAATTTCTTAATATGTTTTT	350
515	CkRv	TTTCTAGTCGCACGCAAGTG
524	CkFw	GGTAACCCCTAAATGGCACA	340
524	CkRv	ACTGAGCATGGCCAGAAGAT
534	CkFw	TCTGCAGGCTCTAAAGGTTGA	356
534	CkRv	GACTTTGCTCATGCACATCG
538	CkFw	GGCGTGCACGTGTAATAAAA	328
538	CkRv	AACAGATTTGGCATTTTGCTG
539	CkFw	AACGGATTCGTTTGTTGGAG	360
539	CkRv	TGGAAATAGCGCAAAAATCA
601	CkFw	AACTGCCCTTTGAGCGTAAT	362
601	CkRv	AAGGTGTGTGGGACCGTAAG
628	CkFw	CAATTCATGAAGTTCCCCTGA	346
650	CkFw	TCCAATTTTGGGGCTAACAC	346
650	CkRv	CCTATTACCCTGGGAAAATTTTAGA
737	CkFw	ATCAAAAAGAAGCCGATTATGG	300
737	CkRv	ACGATTGAACACTTTTCCTCTTC
745	CkFw	TTTGGCAATACAGTTTAATCAGAAA	319
745	CkRv	TCAAATGCCAAAAGAGCAAA
767	CkFw	AGAACCATAACACGCAGACG	358
767	CkRv	AAGGCTTGAATTATCGTTGTTTG
778	CkFw	GAATCCGAGAAACGCAACAT	362
778	CkRv	TCACGGTACTATGCCAGCAA
780	CkFw	TTCCTCCCTACAATGTGCAA	353
780	CkRv	AAGGCGAGACATTCATGTGG
781	CkFw	AAACTGCATTGCAACCATCA	316
781	CkRv	GGGGGTAAAGAGGAAATTTTG
784	CkFw	GAAAACCCCAAGATAGAGCTGA	387
784	CkRv	AGACAGCACTTCCACCGTTT
808	CkFw	TCTGGTTCACCATCCTATTTGTT	358
819	CkFw	AAACATATGCTTATCGCTACTGTCA	340
819	CkRv	CATCGGGATGGAAGGTTAAG
900	CkFw	CCTTTGATGCAATGTTTCCA	301
900	CkRv	TTTTCTTTTTGTTTTTCTCTTTCTCC
917	CkFw	GGAAAGCGAGAGAGAAAGAGAA	349
917	CkRv	GAAAGAAGAAAGAGAAAATGCAAAA
934	CkFw	GGGCCATCAGTCAAGATCAG	372
934	CkRv	GCGAACCTTTTGCTCTTTTG
942	CkFw	ATTGCACACTCTTGGTCGAA	300
942	CkRv	GCTTCCTTAACCGTCCCTTT
974	CkFw	AAAGGTCACAATTTCTTAAGGTTGA	381
974	CkRv	CGATTTATCTGACTTGCATCG
1039	CkFw	GCCGCCCATATTAGTTTTCTT	346
1039	CkRv	TTTTGCAAATAAAACATCGAACA
1064	CkFw	TCTGCATGCTATGTTTCATCG	301
1064	CkRv	GTGGAAATCGCGTTGTAGGT
1088	CkFw	AGCATCGTTGCCAAACTACC	300
1088	CkRv	TTCACCTTGTGTTTTAAACTCGT
1122	CkFw	CCATTTCCGGGTAGTAAAAGTT	398
1122	CkRv	CAAAATGCAGATCATAACGGTAA
1130	CkFw	TCATTCAGGTTTTAAAAGACATCG	329
1130	CkRv	CCTGTTTATCCAAGGACGGTA
1154	CkFw	AGCACTGCTTTATCCCATGC	356
1154	CkRv	TTCAAAGCCGCTATAGCCTTA
1166	CkFw	TTTGATACTTGTGTCCCACTTGTT	360
1166	CkRv	AGCCAGCCAACTGTATACGC
1234	CkFw	CAGCGGTTGTTTCATTTCCT	349
1234	CkRv	ACGACGAGCGAACTTTTACG
1249	CkFw	GCAATCGAATTGATGAGCCTA	355
1249	CkRv	AGCTGCATTGACAACTGCTT
1326	CkFw	TTCCTTTTAACTCATCGTCCA	316
1326	CkRv	CGAAAATGTGCACGCTAAAA
1415	CkFw	GCGTAAACATTCATGCACCA	380
1415	CkRv	CGAACCACAAGTTTTATGAGCA
1519	CkFw	TTCGACGAAACAATCGCATA	304
1519	CkRv	TCAACTCAAATAACACTGTTCTCCA
1530	CkFw	TTCGTTGCGGTTCTTAAAGC	304
1530	CkRv	GTGGCATCAAGCTCCTTCTC
