# Supplementary material for: A CRISPR/Cas9-based method and primer design tool for seamless genome editing in fission yeast
Source: Wellcome Open Res. 2017 May 5;1:19. Originally published 2016 Nov 23. [Version 3] doi: 10.12688/wellcomeopenres.10038.3 (PMC5445975; doi:10.12688/wellcomeopenres.10038.3)
Supplement: Supplementary file 3 [file wellcomeopenres-1-12322-s0002.tgz]

Archive with 1 entries (1 files):
- 9a13fcb8-8488-4fa4-95b3-7b39e415faa8.xlsx
