# Supplementary material for: A CRISPR/Cas9-based method and primer design tool for seamless genome editing in fission yeast
Source: Wellcome Open Res. 2017 May 5;1:19. Originally published 2016 Nov 23. [Version 3] doi: 10.12688/wellcomeopenres.10038.3 (PMC5445975; doi:10.12688/wellcomeopenres.10038.3)
Supplement: Supplementary file 3 [file wellcomeopenres-1-12322-s0002.tgz › 9a13fcb8-8488-4fa4-95b3-7b39e415faa8.xlsx]

## Sheet: Sheet1
Supplementary Table 2
percentage of all positive colonies (Figure 6A)					percentage of positive colonies of those ncRNAs deleted with 2 different sgRNAs (Figure 6B)
ncRNA	gRNA	percentage_positive			ncRNA	gRNA	percentage_positive
1	2	9.52381			26	2	4.54545
12	3	30.4348			26	3	8.69565
26	2	4.54545			51	3	9.09091
26	3	8.69565			51	4	18.1818
30	4	36.3636			79	3	16.6667
31	3	8.69565			79	4	17.6471
37	2	3.84615			115	2	18.1818
51	3	9.09091			115	3	8.69565
51	4	18.1818			175	2	43.4783
59	3	58.3333			175	3	26.087
79	3	16.6667			187	2	18.1818
79	4	17.6471			187	3	18.1818
86	2	8.69565			194	2	6.06061
87	3	6.45161			194	3	12.1212
90	3	45.4545			236	2	18.1818
93	2	19.0476			236	3	20
115	2	18.1818			242	2	13.6364
115	3	8.69565			242	3	9.09091
144	3	13.0435			254	2	14.2857
145	3	21.7391			254	3	9.09091
175	2	43.4783			289	2	9.09091
175	3	26.087			289	3	27.2727
187	2	18.1818			383	2	18.1818
187	3	18.1818			383	3	9.09091
188	3	10.7143			388	2	18.1818
189	2	27.2727			388	3	7.14286
190	3	27.2727			394	2	18.1818
194	2	6.06061			394	3	36.3636
194	3	12.1212			399	2	36.3636
236	2	18.1818			399	3	41.6667
236	3	20			400	2	41.6667
239	2	10.2564			400	3	37.5
242	2	13.6364			410	2	5.88235
242	3	9.09091			410	3	26.087
248	3	27.2727			412	2	5.71429
254	2	14.2857			412	3	39.1304
254	3	9.09091			421	2	17.3913
256	3	9.09091			421	3	3.22581
282	3	8			475	2	65.2174
284	3	27.2727			475	3	82.6087
289	2	9.09091			507	2	90.9091
289	3	27.2727			507	3	50
323	2	9.09091			515	2	48.1481
377	2	9.09091			515	3	47.8261
383	2	18.1818			538	2	87.5
383	3	9.09091			538	3	90.9091
388	2	18.1818			539	2	63.6364
388	3	7.14286			539	3	100
389	3	4.7619			737	2	54.5455
394	2	18.1818			737	3	54.5455
394	3	36.3636			738	2	18.1818
399	2	36.3636			738	3	9.09091
399	3	41.6667			745	2	5.26316
400	2	41.6667			745	3	63.6364
400	3	37.5			778	2	36.3636
401	2	39.5833			778	3	18.1818
402	3	16			780	2	13.7931
410	2	5.88235			780	3	54.5455
410	3	26.087			784	2	40.9091
412	2	5.71429			784	3	66.6667
412	3	39.1304			934	2	100
421	2	17.3913			934	3	22.2222
421	3	3.22581			1064	2	54.5455
463	3	78.2609			1064	3	31.8182
475	2	65.2174			1088	2	9.09091
475	3	82.6087			1088	3	13.6364
507	2	90.9091
507	3	50
515	2	48.1481
515	3	47.8261
524	3	91.6667
534	2	100
538	2	87.5
538	3	90.9091
539	2	63.6364
539	3	100
601	3	9.09091
628	3	31.8182
650	2	30
737	2	54.5455
737	3	54.5455
738	2	18.1818
738	3	9.09091
745	2	5.26316
745	3	63.6364
767	2	22.7273
778	2	36.3636
778	3	18.1818
780	2	13.7931
780	2	18.1818
780	3	54.5455
781	3	18.1818
784	2	40.9091
784	3	66.6667
808	3	22.7273
819	3	11.1111
900	2	25
917	2	27.2727
934	2	100
934	3	22.2222
942	2	19.0476
974	3	9.09091
1039	3	13.6364
1064	2	54.5455
1064	3	31.8182
1088	2	9.09091
1088	3	13.6364
1130	2	45.4545
1326	3	18.1818
1415	2	25
1519	2	9.09091
1530	2	18.1818
